# Supplementary material for: Clinical and Molecular Characterization of a Rare EGFR cis Compound L833V/H835L Mutation in Non–Small Cell Lung Cancer
Source: Cancer Res Commun. 2026 Apr 22;6(4):913–22. doi: 10.1158/2767-9764.CRC-25-0831 (PMC13101886; doi:10.1158/2767-9764.CRC-25-0831)
Supplement: Table S1 — Supplementary Table 1 [file crc-25-0831_table_s1_suppst1.xlsx]

## Sheet: Table 2
Supplementary Table 1.
Report year	Author	Country	Sex	Age	Smoking status	Pathological diagnosis	Stage at initial diagnosis	Detecting method	EGFR mutation	cis-compound mutations of L833V/H835L	Tyrosine kinase inhibitor	Response to TKI
2004	Shiu-Feng Huang, et al.	Taiwan	F	76	never smoker	Adenocarcinoma	Not mentioned	Direct sequencing	L833V, H835L	Yes	Not mentioned
2011	Tsung-Ying Yang, et al.	Taiwan	M	89	former smoker	Adenocarcinoma	Stage IV (Multiple bilateral lung metastases)	Direct sequencing	L833V, H835L	Yes	Gefitinib (2nd line)	PFS: 8 mo (34 weeks)
2013	Yuan Zhuang, et al.	China	M	48	never smoker	Adenocarcinoma	Stage IIB (pT2aN1M0)	Direct sequencing	L833V, H835L	Yes	Not mentioned
2016	Stefano Frega, et al.	Italy	M	70	former smoker (30 pack-years)	Adenocarcinoma	Stage IV (Pleural effusion/ liver metastasis)	Not mentioned	E709K, L833V, H835L	Yes	Afatinib (1st line)	partial response, PFS: > 2 mo
2018	Liming Cao, et al.	China	NM	NM	NM	Adenocarcinoma	Not mentioned	NGS (tissue sample)	L833V, H835L	Yes	Gefitinib	> 13 mo (394 days)
2018	Bao-Dong Qin, et al.	China	M	36	never smoker	Adenocarcinoma	Stage IV (cT1N0M1, Pleural metastasis/ multiple bone metastases)	NGS (plasma cell-free DNA)	R670W, L833V, H835L	Yes	Gefitinib (1st line) / Afatinib (3rd line)	Gefitinib, progressive disease after 1 mo / Afatinib, partial response, PFS: > 7 mo
2019	Min Li, et al.	China	F	77	never smoker	Adenocarcinoma	Stage IV	NGS (sample not specified)	L833V, H835L	Yes	Gefitinib	PFS: > 15 mo (450 days)
2020	Xiang Long, et al.	China	M	65	never smoker	Adenocarcinoma	Stage IV	NGS (pleural and plasma cell-free DNA)	L833V, H835L	Yes	Afatinib (1st line)	partial response, PFS: > 10 mo
2021	Teng Li, et al.	China	M	75	never smoker	Adenocarcinoma	Stage IV	NGS (pleural fluid-based)	L833V, H835L, EGFR cn_amp	NM	Afatinib (1st line) / Osimertinib (2nd line)	Afatinib, stable disease, PFS: 12 mo / Osimertinib, response not evaluated
2022	Xian Yang, et al.	China	M	65	smoker (> 60 pack-years)	Adenocarcinoma	Stage IV (skin metastasis)	NGS (tissue sample)	L833V, H835L	Yes	Gefitinib,	partial response, PFS: > 18 mo
2023	Linlin Li, et al.	China	M	53	never smoker	Adenocarcinoma	Stage IV (cT4N0M1c, Brain metastases)	NGS (tissue sample)	L833V, H835L	Yes	Aumolertinib (2nd line) / Afatinib (3rd line)	Aumolertinib, partial response, PFS: 18 mo / Afatinib, "ineffective"
2023	Zhilin Luo, et al.	China	F	53	never smoker	Adenocarcinoma	Stage IIIA (pT2bN2M0)	NGS (tissue sample)	L833V, H835L	Yes	Osimertinib (1st line)	complete remission, PFS: > 22 mo
2023	Jarrod T. Smith, et al.	USA	F	60	former smoker	Adenocarcinoma	Stage IV (Leptomeningeal carcinomatosis one year after lobectomy with pT1aN0M0)	NGS (tissue sample)	L833V, H835L	NM	Osimertinib	complete remission, PFS: 19 mo
Abbreviations: NM, not mentioned; mo, month(s); PFS, progression-free survival.
